# Supplementary material for: Pembrolizumab and Chemotherapy Combination Prolonged Progression-Free Survival in Patients with NSCLC with High PD-L1 Expression and Low Neutrophil-to-Lymphocyte Ratio
Source: Pharmaceuticals (Basel). 2022 Nov 14;15(11):1407. doi: 10.3390/ph15111407 (PMC9694359; doi:10.3390/ph15111407)
Supplement: Supplementary file 1 [file pharmaceuticals-15-01407-s001.zip]

Archive with 1 entries (1 files):
- pharmaceuticals-1988543-supplementary.pdf
